# Supplementary material for: The daily dynamics of cystic fibrosis airway microbiota during clinical stability and at exacerbation
Source: Microbiome. 2015 Apr 1;3:12. doi: 10.1186/s40168-015-0074-9 (PMC4381400; doi:10.1186/s40168-015-0074-9)
Supplement: Additional file 1: Table S1. — Relative abundance of top OTUs in daily samples. Relative abundance of all OTUs in daily sputum samples from fours subjects. [file 40168_2015_74_MOESM1_ESM.xlsx]

## Sheet: Sheet1
Subject	Day	Staphylococcus	Burkholderia	Streptococcus 1	Pseudomonas 1	Prevotella	Streptococcus 2	Veillonella	Pseudomonas 2	Granulicatella	Rothia	Atopobium	Gemella	Other
A	1	0.828998	0	0.059214	0.006087	0.021583	0.045932	0.006641	0	0	0.006087	0.002767	0.00166	0.031545
	2	0.661317	0	0.048146	0.009961	0.038185	0.164914	0.002767	0	0.000553	0.010515	0.015495	0.042059	0.07471
	3	0.908135	0	0.019369	0.059214	0.004981	0.00332	0.002767	0	0	0	0.000553	0	0.002214
	4	0.940786	0	0.016049	0.024903	0.009961	0	0.00332	0	0	0.002214	0.001107	0.000553	0.004981
	5
	6	0.941893	0	0.003874	0.02767	0.005534	0.008301	0.00166	0	0	0.006641	0.00166	0.00166	0.011068
	7	0.97565	0	0.000553	0.020476	0.001107	0.001107	0.000553	0	0	0	0	0	0.000554
	8	0.83896	0	0.016049	0.016049	0.043165	0.063088	0.016049	0	0	0.002767	0.000553	0.00166	0.00664
	9
	10	0.513558	0	0.089651	0.028777	0.160487	0.0487	0.069729	0	0	0.018816	0.013282	0.017156	0.089098
	11	0.932485	0.000553	0.00332	0.039292	0.020476	0.001107	0	0	0	0	0.001107	0.001107	0.00332
	12	0.661317	0	0.00166	0.329828	0	0.004427	0.001107	0	0	0.000553	0	0	0.001661
	13	0.410625	0	0.061981	0.009408	0.245158	0.017156	0.204206	0	0	0.001107	0.032097	0.011621	0.051466
	14	0.715551	0	0.011068	0.246818	0.013282	0.001107	0.004981	0	0	0.00166	0.002767	0	0.007193
	15	0.741007	0	0.046486	0.146099	0.026563	0.016049	0.014942	0	0.000553	0.00166	0.002767	0.002214	0.008854
	16	0.638074	0	0.000553	0.361372	0	0	0	0	0	0	0	0	1e-06
	17	0.442723	0	0.038185	0.038738	0.250138	0.0487	0.15938	0	0	0.014388	0.00166	0.002767	0.022136
	18	0.526287	0.000553	0.014942	0.180963	0.13171	0.020476	0.097399	0	0	0.017709	0.000553	0.005534	0.028223
	19
	20
	21	0.659104	0	0.099059	0.037078	0.043719	0.035418	0.066408	0	0	0.032097	0.00166	0.007748	0.059214
	22	0.65855	0	0.028224	0.250138	0.021029	0.002214	0.026563	0	0	0.009961	0	0.001107	0.013282
	23	0.706696	0.000553	0.055894	0.068069	0.044272	0.062535	0.019923	0	0	0.005534	0.002767	0.021583	0.042611
	24	0.479247	0	0.031544	0.228002	0.113448	0.062535	0.061428	0	0	0.004981	0.007748	0.002767	0.023796
	25	0.608744	0	0.016602	0.121749	0.139458	0.010515	0.097399	0	0	0.00332	0.000553	0.000553	0.005533
B	1	0	0.508024	0.16104	0	0.111787	0.0487	0.063088	0.000553	0.017709	0.019923	0.009961	0.012728	0.056448
	2	0	0.439956	0.189264	0	0.02269	0.194798	0.028777	0	0.037631	0.030437	0.001107	0.034864	0.021583
	3	0	0.23907	0.230769	0	0.085778	0.126176	0.075263	0	0.062535	0.087438	0.007748	0.030437	0.062534
	4	0	0.437189	0.193138	0	0.100719	0.07803	0.054234	0	0.031544	0.030991	0.013282	0.014388	0.059767
	5	0	0.629773	0.151633	0	0.049253	0.05534	0.035971	0	0.017156	0.012728	0.008301	0.010515	0.037631
	6	0	0.747095	0.185944	0	0.000553	0.030437	0.008301	0	0.000553	0.013835	0	0.00332	0.009962
	7	0	0.597122	0.271721	0	0.004427	0.044826	0.019923	0	0.002767	0.030437	0.001107	0.009961	0.018816
	8	0	0.70891	0.207526	0	0	0.02435	0.013835	0	0.001107	0.030991	0.001107	0.007748	0.005533
	9	0	0.415606	0.385169	0	0.02269	0.011621	0.019369	0.091312	0.011621	0.009961	0.004981	0.00332	0.029331
	10	0.000553	0.271721	0.314333	0	0.060321	0.153846	0.07637	0	0.014942	0.007194	0.006087	0.037631	0.063642
	11	0	0.325955	0.340343	0	0.030991	0.146099	0.055894	0	0.012175	0.004427	0.006087	0.049253	0.034863
	12	0	0.498616	0.234643	0.008854	0.034311	0.099059	0.043165	0	0.008301	0.003874	0.006641	0.026563	0.051468
	13	0	0.183177	0.288877	0	0.137244	0.133924	0.092418	0	0.02601	0.017709	0.012728	0.02933	0.091311
	14	0	0.886552	0.092972	0	0.00166	0.004427	0	0	0.006087	0.00166	0.001107	0	0.006642
	15	0	0.688987	0.201992	0	0.000553	0.024903	0.00166	0	0.02435	0.023243	0.011068	0.00332	0.030992
	16	0	0.399004	0.006087	0	0	0.000553	0	0.589928	0	0.001107	0.000553	0	0.003321
	17	0	0.007748	0.040952	0	0.007194	0.005534	0.00332	0.91865	0.006087	0.005534	0	0	0.004981
	18	0	0.411732	0.015495	0	0.001107	0.007748	0.000553	0.548423	0.003874	0.001107	0.002767	0	0.009961
	19	0	0.21306	0.058661	0	0.001107	0.017709	0.00166	0.662977	0.014942	0.004981	0.011068	0.001107	0.023796
	20	0	0.545656	0.304372	0.002214	0.027117	0.032097	0.010515	0	0.012728	0.012175	0.018262	0.002767	0.052573
	21	0.001107	0.349198	0.407305	0	0.058661	0.025457	0.020476	0	0.02435	0.030991	0.030437	0.002214	0.081348
	22	0	0.092972	0.099059	0	0	0.00166	0.000553	0.782512	0.002214	0.008854	0.003874	0	0.012176
	23	0	0.214167	0.114555	0	0.00166	0.005534	0.012175	0.605423	0.004981	0.014388	0.00166	0.001107	0.02601
	24	0	0.329275	0.121195	0	0.001107	0.008301	0.010515	0.489209	0.004427	0.018816	0.000553	0.002214	0.014941
	25	0	0.727726	0.113448	0	0.031544	0.02767	0.011621	0.012728	0.009961	0.034311	0.004427	0.007748	0.023243
	26	0	0.535141	0.07803	0	0.013835	0.032651	0.008301	0.249585	0.021583	0.034311	0.004981	0.002767	0.023796
	27	0	0.278915	0.128943	0	0.024903	0.019369	0.018262	0.361926	0.017709	0.020476	0.004981	0.033204	0.096293
C	1	0	0	0.365246	0.000553	0.180963	0.098506	0.088545	0	0.056447	0.094632	0.016049	0.016049	0.083563
	2	0	0	0.287216	0	0.244051	0.120642	0.048146	0	0.060321	0.085778	0.021583	0.029884	0.102379
	3	0	0	0.466519	0	0.068069	0.138351	0.037078	0	0.054787	0.056447	0.004981	0.016049	0.157719
	4	0	0	0.431101	0.000553	0.186497	0.033758	0.016602	0.019369	0.051467	0.061981	0.027117	0.026563	0.164914
	5	0	0	0.353071	0	0.307139	0.076923	0.089651	0	0.049253	0.026563	0.037078	0.008301	0.052021
	6	0	0	0.3658	0	0.238517	0.112894	0.079137	0	0.042059	0.044826	0.029884	0.014388	0.072495
	7	0	0	0.302158	0	0.334256	0.097399	0.080243	0	0.036525	0.028777	0.028224	0.019923	0.072495
	8	0	0	0.302712	0.002214	0.322634	0.068622	0.019923	0	0.093525	0.051467	0.048146	0.017709	0.075262
	9	0	0	0.267294	0	0.189817	0.175982	0.068069	0	0.093525	0.063641	0.019923	0.030991	0.090758
	10	0	0	0.283343	0	0.197012	0.175982	0.083011	0	0.080797	0.087991	0.013282	0.018262	0.06032
	11	0	0.000553	0.34145	0.008301	0.233536	0.02601	0.028777	0	0.051467	0.040398	0.045932	0.011068	0.221362
	12	0	0	0.337023	0.012175	0.236857	0.056447	0.066408	0	0.074709	0.045379	0.0487	0.014942	0.119535
	13	0	0	0.296624	0	0.270061	0.069729	0.074709	0	0.080243	0.035971	0.042612	0.027117	0.102934
	14	0	0	0.308246	0	0.26176	0.13503	0.0487	0	0.072496	0.048146	0.033204	0.006641	0.085777
	15	0	0	0.31378	0.002767	0.314887	0.059768	0.061428	0	0.071389	0.060321	0.050913	0.003874	0.06364
	16	0	0	0.31544	0.000553	0.31378	0.060321	0.069729	0	0.07803	0.039292	0.069729	0.008301	0.045378
	17	0	0	0.290537	0.002767	0.237963	0.080797	0.072496	0	0.084117	0.1057	0.030437	0.005534	0.092419
	18	0	0.000553	0.192584	0.004981	0.392363	0.054787	0.057554	0	0.120642	0.077476	0.02269	0.004427	0.077477
	19	0	0	0.216381	0	0.338129	0.073049	0.059768	0.098506	0.057554	0.054787	0.028224	0.007748	0.16436
	20	0	0.001107	0.245711	0	0.203099	0.109574	0.059768	0	0.110681	0.097952	0.05036	0.019369	0.103486
	21	0	0	0.34477	0.020476	0.207526	0.07969	0.076923	0	0.090758	0.019923	0.02933	0.027117	0.123963
	22	0	0.000553	0.223022	0.000553	0.167128	0.185944	0.10404	0	0.117875	0.093525	0.029884	0.014388	0.064194
	23	0.000553	0.000553	0.418373	0.000553	0.149419	0.047593	0.082457	0	0.073603	0.10902	0.014942	0.015495	0.089098
	24	0	0	0.274488	0	0.226895	0.125069	0.088545	0	0.134477	0.037631	0.029884	0.018816	0.064195
	25	0	0	0.346431	0	0.198672	0.064195	0.083011	0	0.123409	0.055894	0.038185	0.014942	0.075261
	26	0	0	0.220255	0.002214	0.28777	0.110681	0.136691	0	0.075816	0.030991	0.023243	0.017709	0.096844
D	1	0	0.736027	0.150526	0	0	0.063641	0.00332	0	0.006087	0.023796	0.000553	0	0.01605
	2	0	0.683453	0.171555	0	0	0.028777	0.003874	0.017156	0.025457	0.034311	0.000553	0	0.05202
	3	0	0.896514	0.070836	0	0	0.011068	0.001107	0	0.007194	0.006087	0	0	0.007194
	4	0	0.969563	0.017709	0	0	0.004427	0.001107	0	0.004427	0	0	0	0.002767
	5	0	0.852795	0.101826	0	0	0.019369	0.004427	0	0.009408	0.00332	0.001107	0	0.007748
	6	0.007194	0.733813	0.1544	0	0.001107	0.038738	0.016049	0	0.018816	0.011621	0.00332	0	0.023243
	7	0	0.661317	0.231323	0	0	0.018816	0.041505	0	0.011068	0.019923	0.002767	0	0.013281
	8	0	0.666298	0.228556	0	0	0.045932	0.012175	0	0.016602	0.013835	0.001107	0	0.015495
	9	0	0.737687	0.147205	0	0	0.058661	0.006087	0	0.026563	0.012728	0.002767	0	0.008302
	10
	11	0.000553	0.703929	0.138904	0	0.000553	0.098506	0.009961	0	0.018262	0.008854	0.004427	0	0.017157
	12	0	0.820697	0.117875	0	0.000553	0.02767	0.009408	0	0.007194	0.006641	0.00332	0	0.007195
	13	0	0.509131	0.298838	0	0	0.071942	0.050913	0	0.014388	0.030991	0.015495	0	0.008302
	14	0	0.669618	0.231323	0	0	0.027117	0.011621	0	0.010515	0.020476	0.00332	0	0.02601
	15	0	0.780299	0.16104	0	0	0.021029	0.009961	0	0.003874	0.005534	0.001107	0	0.017156
	16	0	0.669618	0.221915	0	0.000553	0.012175	0.039292	0	0.023243	0.024903	0.004427	0	0.004427
	17	0	0.872164	0.082457	0	0	0.022136	0.004981	0	0.006641	0.003874	0.000553	0	0.007194
	18	0	0.574986	0.203652	0	0.002767	0.117875	0.035418	0	0.017709	0.004981	0.009408	0	0.035971
	19	0	0.577753	0.144438	0	0.000553	0.146652	0.037078	0	0.062535	0.006087	0.003874	0	0.021583
	20	0	0.700055	0.172662	0	0.000553	0.068622	0.005534	0	0.007748	0.008854	0.004427	0	0.032098
	21	0	0.766464	0.189817	0	0	0.004981	0.00332	0	0.000553	0.010515	0.00332	0	0.02103
	22	0	0.770891	0.192584	0	0	0.011068	0.003874	0	0.003874	0.005534	0.00332	0	0.008855
	23	0	0.762037	0.205313	0	0.001107	0.016049	0	0	0.000553	0.002214	0.002214	0	0.01162
