# Supplementary material for: The daily dynamics of cystic fibrosis airway microbiota during clinical stability and at exacerbation
Source: Microbiome. 2015 Apr 1;3:12. doi: 10.1186/s40168-015-0074-9 (PMC4381400; doi:10.1186/s40168-015-0074-9)
Supplement: Additional file 2: Figure S1. — Diversity in daily samples. Shannon diversity (A) and evenness (B) over time in daily sputum samples from four subjects. Dashed vertical lines indicate transition between baseline and exacerbation. Each plot ends on the day preceding prescription of antibiotics for treatment of exacerbation. [file 40168_2015_74_MOESM2_ESM.zip]

Archive with 1 entries (1 files):
- 40168_2015_74_MOESM2_ESM.eps
