# Supplementary material for: The daily dynamics of cystic fibrosis airway microbiota during clinical stability and at exacerbation
Source: Microbiome. 2015 Apr 1;3:12. doi: 10.1186/s40168-015-0074-9 (PMC4381400; doi:10.1186/s40168-015-0074-9)
Supplement: Additional file 3: Figure S2. — Total 16S rRNA copies per ml of sputum measured by qPCR. Bacterial load is shown during periods of clinical stability (blue) that ended with the onset of exacerbation symptoms (pink). Dashed lines indicate more than one day between samples. Each plot ends on the day preceding prescription of antibiotics for treatment of exacerbation. [file 40168_2015_74_MOESM3_ESM.zip]

Archive with 1 entries (1 files):
- 40168_2015_74_MOESM3_ESM.eps
